# Supplementary material for: Allostatic load elevates the risk and adverse prognosis of immune-mediated inflammatory diseases: modulatory effects of lifestyle interventions and genetic susceptibility
Source: J Nutr Health Aging. 2026 Jan 24;30(3):100792. doi: 10.1016/j.jnha.2026.100792 (PMC12860939; doi:10.1016/j.jnha.2026.100792)
Supplement: Supplementary file 2 [file mmc2.xlsx]

## Sheet: Tables S4
Tables S4. Cox Regression Analysis Results for AL and IMIDs.
Outcome and Exposure	IMID	RA	SpA	Asthma	IBD	SLE	T1DM	MG	Psoriasis	Uveitis	AIR
	β (95 % CI)	β (95 % CI)	β (95 % CI)	β (95 % CI)	β (95 % CI)	β (95 % CI)	β (95 % CI)	β (95 % CI)	β (95 % CI)	β (95 % CI)	β (95 % CI)
AL score	1.08(1.07, 1.09)	1.08(1.06, 1.10)	1.14(1.10, 1.19)	1.06(1.05, 1.08)	1.02(1.0, 1.05)	0.98(0.91, 1.07)	1.24(1.20, 1.28)	1.00(0.91, 1.11)	1.11(1.08, 1.13)	1.03(0.97, 1.09)	1.12(1.05, 1.20)
p	<0.001	<0.001	<0.001	<0.001	0.12	0.7	<0.001	0.91	<0.001	0.4	<0.001
AL median group
Low	Ref	Ref	Ref	Ref	Ref	Ref	Ref	Ref	Ref	Ref	Ref
High	1.30(1.26, 1.35)	1.31(1.21, 1.43)	1.76(1.50, 2.07)	1.25(1.18, 1.32)	1.06(0.95, 1.18)	0.87(0.62, 1.24)	1.98(1.73, 2.27)	0.87(0.58, 1.32)	1.48(1.35, 1.63)	1.13(0.88, 1.46)	1.53(1.16, 2.03)
p	<0.001	<0.001	<0.001	<0.001	0.3	0.5	<0.001	0.5	<0.001	0.3	0.002
AL quartile group
Q1	Ref	Ref	Ref	Ref	Ref	Ref	Ref	Ref	Ref	Ref	Ref
Q2	1.22(1.16, 1.29)	1.21(1.09, 1.36)	1.53(1.20, 1.95)	1.13(1.06, 1.22)	1.21(1.05, 1.38)	1.36(0.92, 2.01)	3.00(2.31, 3.89)	1.56(0.87, 2.79)	1.24(1.08, 1.42)	1.17(0.84, 1.64)	1.05(0.70, 1.58)
p	<0.001	<0.001	<0.001	<0.001	0.007	0.13	<0.001	0.14	0.002	0.4	0.8
Q3	1.39(1.30, 1.47)	1.44(1.26, 1.64)	2.08(1.58, 2.73)	1.31(1.20, 1.43)	1.22(1.03, 1.44)	1.38(0.84, 2.29)	3.33(2.50, 4.44)	1.28(0.63, 2.61)	1.44(1.23, 1.70)	1.29(0.86, 1.93)	1.30(0.81, 2.08)
p	<0.001	<0.001	<0.001	<0.001	0.025	0.2	<0.001	0.5	<0.001	0.2	0.3
Q4	1.55(1.47, 1.63)	1.52(1.35, 1.72)	2.50(1.95, 3.19)	1.38(1.28, 1.50)	1.19(1.02, 1.38)	0.83(0.49, 1.41)	5.16(3.98, 6.71)	1.15(0.60, 2.20)	1.87(1.62, 2.15)	1.24(0.85, 1.79)	1.77(1.18, 2.66)
p	<0.001	<0.001	<0.001	<0.001	0.029	0.5	<0.001	0.7	<0.001	0.3	0.006
p for trend	<0.0001	<0.0001	<0.0001	<0.0001	0.067	0.591	<0.0001	0.873	<0.0001	0.267	0.001
The Cox regression model was adjusted for baseline age, sex, race, index of multiple deprivation (IMD), smoking, and alcohol consumption. AL: allostatic load, IMID: immune-mediated inflammatory disease, CI: confidence interval, RA: rheumatoid arthritis, SpA: spondyloarthritis, IBD: inflammatory bowel disease, T1DM: type 1 diabetes mellitus, MG: Myasthenia Gravis, AIR: autoimmune retinopathy, SLE:…

## Sheet: Tables S5
Tables S5. Cox Regression Results for All-cause Mortality among Patients with AL and IMIDs.
Outcome and Exposure	All-cause death
	β (95 % CI)	P
IMID N=28316
AL score	1.11(1.09, 1.13)	<0.001
AL median group
Low	Ref	Ref
High	1.46(1.35, 1.58)	<0.001
AL quartile group
Q1	Ref	Ref
Q2	1.49(1.30, 1.71)	<0.001
Q3	1.88(1.62, 2.19)	<0.001
Q4	2.01(1.75, 2.30)	<0.001
p for trend	<0.0001
RA N=932
AL score	1.10(1.02, 1.19)	0.012
AL median group
Low	Ref	Ref
High	1.46(1.07, 1.98)	0.016
AL quartile group
Q1	Ref	Ref
Q2	5.85(2.36, 14.5)	<0.001
Q3	6.59(2.57, 16.9)	<0.001
Q4	6.59(2.63, 16.5)	<0.001
p for trend	<0.001
SpA N=254
AL score	1.11(0.94, 1.32)	0.2
AL median group
Low	Ref	Ref
High	1.67(0.80, 3.50)	0.2
AL quartile group
Q1	Ref	Ref
Q2	/	/
Q3	/	/
Q4	/	/
p for trend	/
Asthma N=25049
AL score	1.11(1.09, 1.13)	<0.001
AL median group
Low	Ref	Ref
High	1.47(1.34, 1.61)	<0.001
AL quartile group
Q1	Ref	Ref
Q2	1.34(1.15, 1.56)	<0.001
Q3	1.71(1.45, 2.02)	<0.001
Q4	1.87(1.61, 2.17)	<0.001
p for trend	<0.0001
IBD N=1411
AL score	1.08(1.01, 1.16)	0.035
AL median group
Low	Ref	Ref
High	1.31(0.97, 1.77)	0.074
AL quartile group
Q1	Ref	Ref
Q2	2.02(1.21, 3.37)	0.007
Q3	2.61(1.49, 4.56)	<0.001
Q4	2.00(1.17, 3.42)	0.011
p for trend	0.042
SLE N=99
AL score	0.95(0.72, 1.26)	0.7
AL median group
Low	Ref	Ref
High	0.83(0.29, 2.37)	0.7
AL quartile group
Q1	Ref	Ref
Q2	6.63(0.81, 54.1)	0.077
Q3	4.75(0.49, 46.2)	0.2
Q4	2.80(0.27, 29.2)	0.4
p for trend	0.851
TIDM N=811
AL score	1.19(1.11, 1.28)	<0.001
AL median group
Low	Ref	Ref
High	1.84(1.35, 2.52)	<0.001
AL quartile group
Q1	Ref	Ref
Q2	1.43(0.57, 3.59)	0.4
Q3	2.17(0.86, 5.50)	0.1
Q4	2.72(1.11, 6.70)	0.029
p for trend	<0.0001
MG N=44
AL score	0.74(0.53, 1.04)	0.088
AL median group
Low	Ref	Ref
High	0.48(0.14, 1.67)	0.2
AL quartile group
Q1	Ref	Ref
Q2	0.76(0.05, 12.7)	0.9
Q3	0.76(0.06, 8.89)	0.8
Q4	0.23(0.02, 2.68)	0.2
p for trend	0.099
Psoriasis N=475
AL score	1.02(0.92, 1.14)	0.7
AL median group
Low	Ref	Ref
High	1.14(0.71, 1.83)	0.6
AL quartile group
Q1	Ref	Ref
Q2	0.93(0.37, 2.32)	0.9
Q3	1.21(0.46, 3.15)	0.7
Q4	1.02(0.41, 2.50)	0.91
p for trend	0.79
Uveitis N=100
AL score	1.33(0.92, 1.94)	0.13
AL median group
Low	Ref	Ref
High	4.89(0.84, 28.4)	0.077
AL quartile group
Q1	Ref	Ref
Q2	/	/
Q3	/	/
Q4	/	/
p for trend	/
AIR N=61
AL score	0.88(0.66, 1.17)	0.4
AL median group
Low	Ref	Ref
High	0.47(0.12, 1.84)	0.3
AL quartile group
Q1	Ref	Ref
Q2	3.31(0.30, 36.7)	0.3
Q3	1.39(0.12, 16.2)	0.8
Q4	0.80(0.08, 7.90)	0.8
p for trend	0.375
The Cox regression model was adjusted for baseline age, sex, race, index of multiple deprivation (IMD), smoking, and alcohol consumption. AL: allostatic load, IMID: immune-mediated inflammatory disease, CI: confidence interval, RA: rheumatoid arthritis, SpA: spondyloarthritis, IBD: inflammatory bowel disease, T1DM: type 1 diabetes mellitus, MG: Myasthenia Gravis, AIR: autoimmune retinopathy, SLE:…

## Sheet: Tables S6
Tables S6. Association of PRS with Corresponding Outcome Diseases.
Outcome and Exposure	RA	SpA	Asthma	IBD	TIDM	Psoriasis	AIR
	β (95 % CI)	β (95 % CI)	β (95 % CI)	β (95 % CI)	β (95 % CI)	β (95 % CI)	β (95 % CI)
PRS
Low	Ref	Ref	Ref	Ref	Ref	Ref	/
Medium	1.29(1.15, 1.45)	1.24(1.00, 1.53)	1.24(1.15, 1.33)	1.78(1.51, 2.11)	1.32(1.09, 1.59)	1.18(1.03, 1.36)	/
p	<0.001	0.05	<0.001	<0.001	0.004	0.016	/
High	2.04(1.80, 2.32)	1.56(1.23, 1.99)	1.43(1.31, 1.55)	2.97(2.49, 3.54)	1.96(1.59, 2.42)	2.66(2.30, 3.08)	/
p	<0.001	<0.001	<0.001	<0.001	<0.001	<0.001	/
The Cox regression model was adjusted for baseline age, sex, race, index of multiple deprivation (IMD), smoking, and alcohol consumption.CI: confidence interval, RA: rheumatoid arthritis, SpA: spondyloarthritis, IBD: inflammatory bowel disease, T1DM: type 1 diabetes mellitus, AIR: autoimmune retinopathy, PRS: polygenic risk scores.

## Sheet: Tables S7
Tables S7. Multiplicative Interaction Analysis Results for Interaction Variables in the Association between AL and IMIDs.
Interaction Variable	IMID	RA	SpA	Asthma	IBD	T1DM	Psoriasis	AIR
	β (95 % CI)	β (95 % CI)	β (95 % CI)	β (95 % CI)	β (95 % CI)	β (95 % CI)	β (95 % CI)	β (95 % CI)
AL score * physical activity	0.99(0.97, 1.01)	0.95(0.91, 1.00)	1.01(0.94, 1.10)	0.99(0.96, 1.02)	1.01(0.96, 1.08)	1.05(0.99, 1.12)	1.02(0.97, 1.07)	1.01(0.87, 1.17)
p	0.3	0.034	0.7	0.6	0.6	0.13	0.5	0.9
AL score * sleep score	1.01(1.00, 1.01)	0.99(0.97, 1.01)	1.02(0.98, 1.05)	1.01(1.00, 1.03)	1.03(1.00, 1.05)	0.99(0.96, 1.02)	1.02(1.0, 1.04)	1.00(0.94, 1.07)
p	0.2	0.2	0.3	0.034	0.027	0.4	0.14	0.9
AL score * noise exposure	0.99(0.97, 1.01)	0.99(0.94, 1.03)	0.97(0.90, 1.05)	1.01(0.98, 1.03)	1.00(0.94, 1.05)	0.93(0.87, 1.01)	0.98(0.93, 1.03)	1.00(0.85, 1.17)
p	0.4	0.5	0.5	0.7	0.9	0.069	0.4	0.9
AL score * green space	1.00(1.00, 1.00)	1.00(1.00, 1.01)	1.01(0.99, 1.02)	1.00(0.99, 1.00)	1.00(0.99, 1.01)	0.99(0.98, 1.01)	1.00(0.99, 1.01)	0.98(0.95, 1.01)
p	0.8	0.2	0.4	0.7	0.9	0.3	0.7	0.2
AL score * water space	1.00(0.97, 1.03)	1.01(0.94, 1.08)	1.01(0.87, 1.16)	1.00(0.95, 1.04)	0.96(0.88, 1.04)	0.98(0.91, 1.06)	1.02(0.95, 1.10)	1.04(0.87, 1.24)
p	0.9	0.9	0.9	0.8	0.3	0.7	0.6	0.7
AL score * combined air pollution exposure	1.00(1.00, 1.00)	1.00(0.99, 1.01)	0.99(0.98, 1.00)	1.00(1.00, 1.01)	0.99(0.98, 1.00)	1.00(0.99, 1.01)	1.00(0.99, 1.01)	1.01(0.99, 1.03)
p	0.9	0.8	0.12	0.4	0.2	0.9	0.9	0.4
AL score * Omega-3 PUFAs
AL score * Q2	1.00(0.98, 1.03)	1.04(0.98, 1.11)	1.06(0.95, 1.18)	0.99(0.95, 1.03)	1.01(0.94, 1.09)	0.96(0.88, 1.05)	1.06(0.99, 1.13)	0.85(0.68, 1.06)
p	0.9	0.2	0.3	0.5	0.8	0.4	0.085	0.15
AL score * Q3	0.98(0.95, 1.00)	1.03(0.97, 1.10)	1.01(0.90, 1.13)	0.97(0.93, 1.01)	0.97(0.90, 1.04)	0.99(0.90, 1.10)	1.02(0.95, 1.09)	0.85(0.70, 1.05)
p	0.086	0.3	0.9	0.2	0.4	0.9	0.6	0.13
AL score * DHA
AL score * Q2	1.02(0.99, 1.04)	1.03(0.97, 1.09)	1.10(0.99, 1.21)	1.02(0.98, 1.06)	1.01(0.94, 1.09)	0.98(0.90, 1.07)	1.05(0.98, 1.12)	1.04(0.85, 1.27)
p	0.2	0.3	0.085	0.3	0.8	0.6	0.2	0.7
AL score * Q3	0.99(0.97, 1.02)	1.04(0.98, 1.10)	1.06(0.95, 1.19)	1.00(0.96, 1.04)	0.97(0.90, 1.05)	0.95(0.85, 1.06)	1.05(0.98, 1.12)	0.94(0.76, 1.15)
p	0.6	0.2	0.3	0.9	0.4	0.3	0.2	0.5
AL score * PRS
AL score * Medium	/	0.93(0.88, 0.98)	1.04(0.94, 1.14)	0.97(0.93, 1.00)	1.03(0.96, 1.12)	0.96(0.89, 1.05)	1.00(0.94, 1.06)	/
p	/	0.008	0.4	0.046	0.4	0.4	0.9	/
AL score * High	/	0.95(0.89, 1.00)	1.03(0.92, 1.15)	0.96(0.92, 1.00)	1.01(0.93, 1.10)	0.88(0.80, 0.97)	1.03(0.97, 1.10)	/
p	/	0.063	0.6	0.047	0.8	0.007	0.3	/
The Cox regression model was adjusted for baseline age, sex, race, index of multiple deprivation (IMD), smoking, and alcohol consumption. AL: allostatic load, IMID: immune-mediated inflammatory disease, CI: confidence interval, RA: rheumatoid arthritis, SpA: spondyloarthritis, IBD: inflammatory bowel disease, T1DM: type 1 diabetes mellitus, AIR: autoimmune retinopathy, omega-3 PUFA: omega-3 polyu…

## Sheet: Tables S8
Tables S8. Multiplicative Interaction Analysis Rresults for Interaction Variables in the Association between AL and All-cause Mortality among Patients with IMIDs.
Outcome and Exposure	All-cause Mortality
	β (95 % CI)	P
IMID N=28371
AL score * physical activity	1.01(0.97, 1.05)	0.8
AL score * sleep score	1.00(0.99, 1.02)	0.7
AL score * noise exposure	0.99(0.95, 1.03)	0.7
AL score * green space	1.01(1.00, 1.01)	0.085
AL score * water space	1.03(0.96, 1.11)	0.4
AL score * combined air pollution exposure	1.00(0.99, 1.00)	0.3
AL score * Omega-3 PUFAs N=16547
AL score * Q2	0.98(0.93, 1.03)	0.4
AL score * Q3	1.00(0.95, 1.06)	0.9
AL score * DHA
AL score * Q2	1.01(0.96, 1.07)	0.7
AL score * Q3	0.99(0.94, 1.05)	0.9
RA N=935
AL score * physical activity	1.09(0.95, 1.27)	0.2
AL score * sleep score	1.00(0.93, 1.07)	0.9
AL score * noise exposure	0.82(0.69, 0.99)	0.037
AL score * green space	1.00(0.97, 1.03)	0.9
AL score * water space	0.97(0.60, 1.57)	0.9
AL score * combined air pollution exposure	1.00(0.97, 1.02)	0.7
AL score * Omega-3 PUFAs N=571
AL score * Q2	0.94(0.76, 1.16)	0.6
AL score * Q3	0.95(0.75, 1.20)	0.6
AL score * DHA
AL score * Q2	1.01(0.83, 1.23)	0.9
AL score * Q3	1.08(0.83, 1.42)	0.6
Asthma N=25100
AL score * physical activity	0.99(0.94, 1.03)	0.6
AL score * sleep score	1.00(0.98, 1.02)	0.9
AL score * noise exposure	1.00(0.95, 1.05)	0.9
AL score * green space	1.01(1.00, 1.02)	0.04
AL score * water space	1.01(0.93, 1.09)	0.9
AL score * combined air pollution exposure	1.00(0.99, 1.00)	0.3
AL score * Omega-3 PUFAs N=14592
AL score * Q2	0.99(0.93, 1.05)	0.8
AL score * Q3	1.00(0.94, 1.07)	0.9
AL score * DHA
AL score * Q2	1.01(0.95, 1.07)	0.9
AL score * Q3	0.98(0.92, 1.05)	0.5
IBD N=1414
AL score * physical activity	1.04(0.89, 1.21)	0.6
AL score * sleep score	1.01(0.94, 1.08)	0.9
AL score * noise exposure	1.08(0.91, 1.30)	0.4
AL score * green space	1.00(0.96, 1.03)	0.8
AL score * water space	2.36(1.21, 4.62)	0.012
AL score * combined air pollution exposure	0.98(0.95, 1.02)	0.3
AL score * Omega-3 PUFAs N=854
AL score * Q2	1.12(0.91, 1.39)	0.3
AL score * Q3	1.16(0.91, 1.48)	0.2
AL score * DHA
AL score * Q2	1.20(0.97, 1.48)	0.09
AL score * Q3	1.37(1.07, 1.74)	0.012
T1DM N=813
AL score * physical activity	1.09(0.94, 1.26)	0.2
AL score * sleep score	1.09(1.02, 1.16)	0.014
AL score * noise exposure	1.12(0.94, 1.34)	0.2
AL score * green space	1.00(0.97, 1.04)	0.9
AL score * water space	1.15(0.83, 1.59)	0.4
AL score * combined air pollution exposure	1.01(0.98, 1.04)	0.4
AL score * Omega-3 PUFAs N=490
AL score * Q2	0.92(0.72, 1.16)	0.5
AL score * Q3	0.94(0.75, 1.17)	0.6
AL score * DHA
AL score * Q2	1.09(0.89, 1.33)	0.4
AL score * Q3	0.99(0.72, 1.36)	0.9
The Cox regression model was adjusted for baseline age, sex, race, index of multiple deprivation (IMD), smoking, and alcohol consumption. AL: allostatic load, IMID: immune-mediated inflammatory disease, CI: confidence interval, RA: rheumatoid arthritis, IBD: inflammatory bowel disease, T1DM: type 1 diabetes mellitus, omega-3 PUFA: omega-3 polyunsaturated fatty-acid, DHA: docosahexaenoic acid, PRS…

## Sheet: Tables S9
Tables S9. Additive Interaction Analysis Results for Interaction Variables in the Association between AL and IMIDs.
Interaction Variable	IMID	RA	SpA	Asthma	IBD	T1DM	Psoriasis	AIR
Physical activity
RERI	-0.018 (-0.034, -0.0018)	-0.052 (-0.090, -0.014)	-0.020 (-0.075, 0.035)	-0.011 (-0.037, 0.015)	0.013 (-0.041, 0.066)	-0.046 (-0.084, -0.0079)	-0.0038 (-0.041, 0.033)	-0.015 (-0.12, 0.092)
AP	-0.018 (-0.034, -0.0029)	-0.050 (-0.080, -0.020)	-0.024 (-0.085, 0.036)	-0.011 (-0.035, 0.014)	0.014 (-0.047, 0.075)	-0.065 (-0.11, -0.017)	-0.0044 (-0.046, 0.037)	-0.017 (-0.13, 0.092)
Sleep score
RERI	-0.0016 (-0.011, 0.0080)	-0.022 (-0.042, -0.0025)	0.00079 (-0.039, 0.041)	0.0092 (-0.0067, 0.025)	0.015 (-0.040, 0.062)	-0.032 (-0.052, -0.012)	0.0062 (-0.019, 0.032)	0.014 (-0.018, 0.046)
AP	-0.0018 (-0.012, 0.0086)	-0.022 (-0.040, -0.0046)	0.00087 (-0.044, 0.045)	0.011 (-0.0087, 0.030)	0.023 (-0.046, 0.079)	-0.027 (-0.043, -0.011)	0.0071 (-0.023, 0.037)	0.012 (-0.017, 0.040)
Noise exposure
RERI	-0.0078 (-0.021, 0.0058)	-0.010 (-0.036, 0.016)	0.056 (-0.091, 0.20)	0.0046 (-0.024, 0.033)	-0.0034 (-0.045, 0.039)	-0.090 (-0.23, 0.045)	0.014 (-0.023, 0.052)	-0.025 (-0.30, 0.25)
AP	-0.0068 (-0.018, 0.0042)	-0.0083 (-0.028, 0.011)	0.033 (-0.033, 0.099)	0.0046 (-0.025, 0.034)	-0.0032 (-0.041, 0.035)	-0.051 (-0.153, 0.051)	0.010 (-0.013, 0.033)	-0.028 (-0.30, 0.24)
Green space
RERI	-0.00083 (-0.0038, 0.0021)	0.0047 (-0.0020, 0.011)	0.0040 (-0.0074, 0.015)	-0.0011 (-0.0056, 0.0035)	0.00047 (-0.0099, 0.011)	-0.00050 (-0.0083, 0.0073)	-0.0024 (-0.0094, 0.0045)	-0.019 (-0.038, 0.00027)
AP	-0.00077 (-0.0035, 0.0019)	0.0045 (-0.0021, 0.011)	0.0036 (-0.0070, 0.014)	-0.0010 (-0.0052, 0.0032)	0.00047 (-0.010, 0.011)	-0.00039 (-0.0064, 0.0056)	-0.0022 (-0.0084, 0.0040)	-0.016 (-0.030, -0.0010)
Water space
RERI	-0.0031 (-0.026, 0.020)	-0.0030 (-0.054, 0.048)	-0.018 (-0.097, 0.062)	-0.0064 (-0.044, 0.031)	-0.046 (-0.145, 0.053)	0.029 (-0.027, 0.085)	0.0067 (-0.038, 0.052)	0.025 (-0.067, 0.12)
AP	-0.0029 (-0.025, 0.019)	-0.0032 (-0.056, 0.050)	-0.018 (-0.099, 0.062)	-0.0062 (-0.042, 0.029)	-0.043 (-0.13, 0.043)	0.020 (-0.018, 0.057)	0.0068 (-0.040, 0.053)	0.025 (-0.072, 0.12)
Combined air pollution exposure
RERI	0.00064 (-0.0020, 0.0032)	-0.00087 (-0.0071, 0.0053)	0.0027 (-0.0073, 0.013)	0.0020 (-0.0026, 0.0066)	-0.0036 (-0.0091, 0.0018)	-0.0065 (-0.016, 0.0030)	0.0030 (-0.0016, 0.0075)	0.0098 (-0.012, 0.031)
AP	0.00059 (-0.0018, 0.0030)	-0.00080 (-0.0064, 0.0048)	0.0020 (-0.0053, 0.0093)	0.0019 (-0.0026, 0.0065)	-0.0032 (-0.0078, 0.0014)	-0.0054 (-0.013, 0.0020)	0.0026 (-0.0016, 0.0069)	0.0096 (-0.014, 0.033)
Omega-3 PUFAs
RERI	-0.020 (-0.032, -0.0077)	0.0054 (-0.026, 0.037)	-0.0078 (-0.048, 0.033)	-0.018 (-0.036, -0.00048)	-0.017 (-0.055, 0.020)	-0.084 (-0.13, -0.034)	-0.0045 (-0.034, 0.025)	0.024 (-0.098, 0.15)
AP	-0.019 (-0.030, -0.0085)	0.0061 (-0.030, 0.042)	-0.0071 (-0.043, 0.029)	-0.018 (-0.033, -0.0018)	-0.017 (-0.052, 0.018)	-0.097 (-0.14, -0.052)	-0.0045 (-0.033, 0.024)	0.013 (-0.047, 0.073)
DHA
RERI	-0.011 (-0.024, 0.0013)	0.0072 (-0.025, 0.040)	0.012 (-0.034, 0.059)	-0.0063 (-0.025, 0.013)	-0.019 (-0.059, 0.021)	-0.075 (-0.12, -0.031)	0.011 (-0.020, 0.042)	-0.028 (-0.090, 0.035)
AP	-0.012 (-0.025, 0.00072)	0.0088 (-0.032, 0.049)	0.013 (-0.040, 0.066)	-0.0065 (-0.026, 0.013)	-0.021 (-0.061 0.019)	-0.079 (-0.12, -0.042)	0.012 (-0.023, 0.047)	-0.022 (-0.070, 0.026)
PRS
RERI	/	0.020 (-0.020, 0.060)	0.085 (0.040, 0.13)	-0.021 (-0.047, 0.0051)	0.042 (-0.019, 0.10)	0.11 (0.042, 0.18)	0.081 (0.045, 0.12)	/
AP	/	0.011 (-0.012, 0.035)	0.076 (0.025, 0.13)	-0.014 (-0.032, 0.0027)	0.023 (-0.013, 0.059)	0.047 (0.024, 0.071)	0.049 (0.022, 0.076)	/
Values of relative excess risk due to interaction (RERI) and attributable proportion (AP) , with corresponding 95% confidence intervals, were estimated using the delta method. AL: allostatic load, IMID: immune-mediated inflammatory disease, CI: confidence interval, RA: rheumatoid arthritis, SpA: spondyloarthritis, IBD: inflammatory bowel disease, T1DM: type 1 diabetes mellitus, AIR: autoimmune re…

## Sheet: Tables S10
Tables S10. Additive Interaction Analysis Rresults for Interaction Variables in the Association between AL and All-cause Mortality among Patients with IMIDs.
Outcome and Exposure	All-cause Mortality
IMID N=28371
Physical activity
RERI	-0.027 (-0.055, 0.0017)
AP	-0.036 (-0.070, -0.0025)
Sleep score
RERI	-0.0068 (-0.025, 0.011)
AP	-0.0071 (-0.025, 0.011)
Noise exposure
RERI	0.0036 (-0.011, 0.019)
AP	0.0029 (-0.0090, 0.015)
Green space
RERI	0.0052 (-0.0011, 0.012)
AP	0.0049 (-0.0012, 0.011)
Water space
RERI	0.012 (-0.025, 0.049)
AP	0.013 (-0.028, 0.054)
Combined air pollution exposure
RERI	-0.00090 (-0.0044, 0.0026)
AP	-0.00077 (-0.0037, 0.0022)
Omega-3 PUFAs N=16547
RERI	-0.024 (-0.051, 0.0032)
AP	-0.027 (-0.053, 0.00029)
DHA
RERI	-0.020 (-0.047, 0.0073)
AP	-0.022 (-0.050, 0.0054)
RA N=935
Physical activity
RERI	0.028 (-0.066, 0.12)
AP	0.054 (-0.15, 0.26)
Sleep score
RERI	-0.011 (-0.080, 0.059)
AP	-0.011 (-0.077, 0.055)
Noise exposure
RERI	0.87 (-2.15, 3.89)
AP	0.18 (-0.17, 0.52)
Green space
RERI	-0.000069 (-0.026, 0.026)
AP	-0.000064 (-0.024, 0.024)
Water space
RERI	-0.035 (-0.41, 0.34)
AP	-0.034 (-0.35, 0.28)
Combined air pollution exposure
RERI	-0.0037 (-0.020, 0.013)
AP	-0.0031 (-0.017, 0.010)
Omega-3 PUFAs N=16547
RERI	-0.041 (-0.13, 0.046)
AP	-0.036 (-0.10, 0.029)
DHA
RERI	0.011 (-0.11, 0.13)
AP	0.014 (-0.14, 0.17)
Asthma N=25100
Physical activity
RERI	-0.040 (-0.073, -0.0068)
AP	-0.050 (-0.084, -0.016)
Sleep score
RERI	-0.0097 (-0.029, 0.0099)
AP	-0.0099 (-0.029, 0.0090)
Noise exposure
RERI	0.0084 (-0.0061, 0.023)
AP	0.0069 (-0.0062, 0.020)
Green space
RERI	-0.0015 (-0.017, 0.015)
AP	-0.0016 (-0.018, 0.014)
Water space
RERI	-0.0056 (-0.058, 0.046)
AP	-0.0055 (-0.056, 0.045)
Combined air pollution exposure
RERI	-0.00075 (-0.0047, 0.0031)
AP	-0.00064 (-0.0039, 0.0026)
Omega-3 PUFAs N=16547
RERI	-0.024 (-0.055, 0.0059)
AP	-0.027 (-0.057, 0.0029)
DHA
RERI	-0.026 (-0.055, 0.0026)
AP	-0.027 (-0.054, -0.00082)
IBD N=1414
Physical activity
RERI	0.0064 (-0.11, 0.12)
AP	0.0099 (-0.17, 0.19)
Sleep score
RERI	0.0049 (-0.056, 0.066)
AP	0.0047 (-0.056, 0.066)
Noise exposure
RERI	0.090 (-0.22, 0.40)
AP	0.14 (-0.55, 0.82)
Green space
RERI	-0.0041 (-0.030, 0.021)
AP	-0.0037 (-0.026, 0.019)
Water space
RERI	-0.014 (-0.093, 0.066)
AP	-0.39 (-3.15, 2.37)
Combined air pollution exposure
RERI	0.0022 (-0.027, 0.031)
AP	0.0016 (-0.019, 0.022)
Omega-3 PUFAs N=16547
RERI	0.063 (-0.079, 0.21)
AP	0.10 (-0.18, 0.39)
DHA
RERI	0.40 (-0.18, 0.98)
AP	0.40 (-0.19, 0.99)
T1DM N=813
Physical activity
RERI	-0.00094 (-0.070, 0.068)
AP	-0.0014 (-0.11, 0.10)
Sleep score
RERI	0.070 (-0.026, 0.17)
AP	0.11 (-0.095, 0.32)
Noise exposure
RERI	0.22 (-0.25, 0.69)
AP	0.60 (-1.74, 2.93)
Green space
RERI	-0.0012 (-0.018, 0.016)
AP	-0.0010 (-0.015, 0.013)
Water space
RERI	0.0076 (-0.10, 0.11)
AP	0.011 (-0.13, 0.15)
Combined air pollution exposure
RERI	0.011 (-0.019, 0.041)
AP	0.011 (-0.023, 0.044)
Omega-3 PUFAs N=16547
RERI	-0.053 (-0.11, 0.0079)
AP	-0.047 (-0.11, 0.0073)
DHA
RERI	-0.021 (-0.13, 0.083)
AP	-0.027 (-0.14, 0.089)
Values of relative excess risk due to interaction (RERI) and attributable proportion (AP) , with corresponding 95% confidence intervals, were estimated using the delta method. AL: allostatic load, IMID: immune-mediated inflammatory disease, CI: confidence interval, RA: rheumatoid arthritis, IBD: inflammatory bowel disease, T1DM: type 1 diabetes mellitus, omega-3 PUFA: omega-3 polyunsaturated fatt…

## Sheet: Tables S11
Tables S11. Sensitivity Analysis 1: Cox Analysis Excluding Participants Who Developed IMIDs Within Two Year After Baseline. (N=184995)
Outcome and Exposure	IMID	RA	SpA	Asthma	IBD	SLE	T1DM	MG	Psoriasis	Uveitis	AIR
	β (95 % CI)	β (95 % CI)	β (95 % CI)	β (95 % CI)	β (95 % CI)	β (95 % CI)	β (95 % CI)	β (95 % CI)	β (95 % CI)	β (95 % CI)	β (95 % CI)
AL score	1.08(1.07, 1.09)	1.08(1.06, 1.10)	1.14(1.10, 1.19)	1.06(1.05, 1.07)	1.02(1.00, 1.05)	1.00(0.92, 1.10)	1.24(1.20, 1.28)	1.00(0.90, 1.11)	1.11(1.08, 1.13)	1.02(0.95, 1.08)	1.11(1.04, 1.19)
p	<0.001	<0.001	<0.001	<0.001	0.1	0.91	<0.001	0.91	<0.001	0.6	0.002
AL median group
Low	Ref	Ref	Ref	Ref	Ref	Ref	Ref	Ref	Ref	Ref	Ref
High	1.30(1.26, 1.36)	1.28(1.18, 1.40)	1.75(1.49, 2.07)	1.25(1.18, 1.32)	1.08(0.96, 1.21)	0.99(0.68, 1.44)	1.98(1.72, 2.29)	0.93(0.61, 1.43)	1.48(1.34, 1.63)	1.13(0.88, 1.46)	1.44(1.08, 1.92)
p	<0.001	<0.001	<0.001	<0.001	0.2	0.91	<0.001	0.8	<0.001	0.3	0.014
AL quartile group
Q1	Ref	Ref	Ref	Ref	Ref	Ref	Ref	Ref	Ref	Ref	Ref
Q2	1.21(1.15, 1.27)	1.17(1.04, 1.31)	1.36(1.05, 1.76)	1.12(1.04, 1.21)	1.20(1.04, 1.40)	1.28(0.86, 1.93)	2.79(2.11, 3.69)	1.45(0.80, 2.61)	1.20(1.04, 1.39)	1.17(0.84, 1.64)	1.09(0.72, 1.64)
p	<0.001	0.009	0.018	0.003	0.013	0.2	<0.001	0.2	0.011	0.4	0.7
Q3	1.38(1.30, 1.46)	1.44(1.26, 1.65)	2.04(1.54, 2.70)	1.31(1.20, 1.43)	1.24(1.03, 1.49)	1.41(0.84, 2.36)	3.05(2.24, 4.15)	1.28(0.63, 2.60)	1.42(1.20, 1.68)	1.23(0.81, 1.87)	1.23(0.75, 2.59)
p	<0.001	<0.001	<0.001	<0.001	0.021	0.2	<0.001	0.5	<0.001	0.3	0.4
Q4	1.53(1.45, 1.62)	1.51(1.33, 1.70)	2.44(1.89, 3.14)	1.38(1.28, 1.50)	1.20(1.01, 1.41)	0.92(0.53, 1.60)	4.93(3.73, 6.51)	1.09(0.56, 2.11)	1.84(1.59, 2.12)	1.26(0.87, 1.83)	1.70(1.11, 2.59)
p	<0.001	<0.001	<0.001	<0.001	0.034	0.8	<0.001	0.8	<0.001	0.2	0.014
p for trend	<0.0001	<0.0001	<0.0001	<0.0001	0.061	0.785	<0.0001	0.856	<0.0001	0.24	0.003
The Cox regression model was adjusted for baseline age, sex, race, index of multiple deprivation (IMD), smoking, and alcohol consumption. AL: allostatic load, IMID: immune-mediated inflammatory disease, CI: confidence interval, RA: rheumatoid arthritis, SpA: spondyloarthritis, IBD: inflammatory bowel disease, T1DM: type 1 diabetes mellitus, MG: Myasthenia Gravis, AIR: autoimmune retinopathy, SLE:…

## Sheet: Tables S12
Tables S12. Sensitivity Analysis 2: Cox Regression Analysis After Multiple Imputation of Missing Covariate Values. (N=433310)
Outcome and Exposure	IMID	RA	SpA	Asthma	IBD	SLE	T1DM	MG	Psoriasis	Uveitis	AIR
	β (95 % CI)	β (95 % CI)	β (95 % CI)	β (95 % CI)	β (95 % CI)	β (95 % CI)	β (95 % CI)	β (95 % CI)	β (95 % CI)	β (95 % CI)	β (95 % CI)
AL score	1.09(1.08, 1.09)	1.08(1.06, 1.10)	1.12(1.09, 1.15)	1.07(1.07, 1.08)	1.04(1.02, 1.05)	1.01(0.96, 1.07)	1.26(1.23, 1.28)	1.06(1.00, 1.13)	1.10(1.08, 1.11)	1.01(0.98, 1.06)	1.12(1.07, 1.17)
p	<0.001	<0.001	<0.001	<0.001	<0.001	0.6	<0.001	0.065	<0.001	0.33	<0.001
AL median group
Low	Ref	Ref	Ref	Ref	Ref	Ref	Ref	Ref	Ref	Ref	Ref
High	1.33(1.29, 1.36)	1.30(1.23, 1.37)	1.47(1.32, 1.64)	1.29(1.25, 1.33)	1.18(1.10, 1.26)	0.99(0.80, 1.23)	2.36(2.16, 2.57)	1.15(0.90, 1.49)	1.37(1.29, 1.47)	1.06(0.90, 1.25)	1.54(1.28, 1.86)
p	<0.001	<0.001	<0.001	<0.001	<0.001	0.94	<0.001	0.27	<0.001	0.48	<0.001
AL quartile group
Q1	Ref	Ref	Ref	Ref	Ref	Ref	Ref	Ref	Ref	Ref	Ref
Q2	1.24(1.20, 1.28)	1.25(1.16, 1.34)	1.47(1.26, 1.73)	1.21(1.15, 1.26)	1.10(1.00, 1.20)	1.20(0.94, 1.55)	2.17(1.85, 2.54)	1.32(0.91, 1.92)	1.35(1.23, 1.48)	1.18(0.94, 1.47)	1.18(0.89, 1.57)
p	<0.001	<0.001	<0.001	<0.001	0.04	0.14	<0.001	0.14	<0.001	0.15	0.25
Q3	1.41(1.36, 1.47)	1.36(1.25, 1.48)	1.62(1.34, 1.95)	1.39(1.32, 1.47)	1.26(1.12, 1.39)	1.32(0.97, 1.81)	3.21(2.70, 3.81)	1.21(0.77, 1.89)	1.47(1.32, 1.64)	1.15(0.88, 1.51)	1.47(1.07, 2.02)
p	<0.001	<0.001	<0.001	<0.001	<0.001	0.08	<0.001	0.41	<0.001	0.31	0.018
Q4	1.59(1.54, 1.65)	1.59(1.48, 1.72)	2.10(1.78, 2.47)	1.49(1.42, 1.56)	1.25(1.13, 1.38)	0.97(0.71, 1.32)	4.63(3.96, 5.42)	1.15(1.02, 2.23)	1.81(1.64, 1.99)	1.20(0.94, 1.53)	1.88(1.42, 2.50)
p	<0.001	<0.001	<0.001	<0.001	<0.001	0.84	<0.001	0.38	<0.001	0.14	<0.001
p for trend	<0.0001	<0.0001	<0.0001	<0.0001	<0.0001	0.591	<0.0001	0.54	<0.0001	0.33	0.001
The Cox regression model was adjusted for baseline age, sex, race, index of multiple deprivation (IMD), smoking, and alcohol consumption. AL: allostatic load, IMID: immune-mediated inflammatory disease, CI: confidence interval, RA: rheumatoid arthritis, SpA: spondyloarthritis, IBD: inflammatory bowel disease, T1DM: type 1 diabetes mellitus, MG: Myasthenia Gravis, AIR: autoimmune retinopathy, SLE:…
